# Supplementary material for: Malaria-associated atypical memory B cells exhibit markedly reduced B cell receptor signaling and effector function
Source: eLife. 2015 May 8;4:e07218. doi: 10.7554/eLife.07218 (PMC4444601; doi:10.7554/eLife.07218)
Supplement: Supplementary file 2. — A. Microarray expression and qRT-PCR values of 10 selected genes from naive B, classical and atypical MBC from 20 individuals. B. Spearman correlation values of Microarray and qRT‐PCR expression data of 10 selected genes. C. TaqMan primers and probes for qRT‐PCR expression data of 10 selected and 3 housekeeping genes. DOI: http://dx.doi.org/10.7554/eLife.07218.014 [file elife07218s002.xlsx]

## Sheet: Sheet1
Supplementary file 2A. Microarray expression and qRT-PCR values of 10 selected genes									Supplementary file 2A. Microarray expression and qRT-PCR values of 10 selected genes								Supplementary file 2A. Microarray expression and qRT-PCR values of 10 selected genes
from naive B, classical and atypical MBC from 20 individuals.									from naive B, classical and atypical MBC from 20 individuals.								from naive B, classical and atypical MBC from 20 individuals.
sample	16676819 MicroArray (CD35)	∆Ct - qRT-PCR (CD35)	16684056 MicroArray (FGR)	∆Ct - qRT-PCR (FGR)	16694886 MicroArray (FCRL5)	∆Ct - qRT-PCR (FCRL5)	16704375 MicroArray (ALOX5)	∆Ct - qRT-PCR (ALOX5)	sample	16732037 MicroArray (CXCR5)	∆Ct - qRT-PCR (CXCR5)	16817254 MicroArray (IL4R)	∆Ct - qRT-PCR (IL4R)	16818272 MicroArray (CD11c)	∆Ct - qRT-PCR (CD11c)		sample	16844381 MicroArray (CCR7)	∆Ct - qRT-PCR (CCR7)	16875414 MicroArray (LILRB2)	∆Ct - qRT-PCR (LILRB2)	16957433 MicroArray (CD200R1)	∆Ct - qRT-PCR (CD200R1)
atypical1002	10.6464	0.482288	349.248	50.7815	696.447	17.9449	71.778	5.42135	atypical1002	103.147	3.88655	108.137	5.00525	756.14	30.5599		atypical1002	76.9591	0.375092	64.6541	3.09353	104.874	0.907308
atypical1023	7.06348	0.180095	327.402	38.0919	664.382	11.7335	95.1077	5.48361	atypical1023	33.494	1.41308	88.0585	2.26284	640.986	13.0215		atypical1023	86.5667	0.706647	53.0029	6.74771	130.715	1.28187
atypical1030	7.0331	0.26816	344.455	45.6742	884.973	24.7751	78.6094	5.57833	atypical1030	93.0923	4.37124	81.2514	1.93107	752.032	15.1438		atypical1030	44.3875	0.284472	53.0669	5.03075	142.666	1.1959
atypical1042	7.8477	0.233243	356.495	35.9199	590.536	13.0779	83.8663	3.50042	atypical1042	92.318	3.10788	64.6967	2.12882	712.946	13.0732		atypical1042	46.9271	0.403795	74.2778	7.46648	119.98	0.807415
atypical1055	8.86438	0.215866	321.325	37.7927	663.209	9.73483	91.2853	5.38208	atypical1055	56.6699	2.18248	48.7953	1.60069	607.272	11.2462		atypical1055	44.5024	0.531566	48.4858	5.21476	195.072	1.39978
atypical1056	10.251	0.201682	310.089	57.3373	777.953	31.5683	78.9578	7.55575	atypical1056	39.3813	2.17505	110.163	4.4999	579.341	22.8076		atypical1056	54.5263	0.664946	120.581	11.7227	92.6674	1.09561
atypical1067	7.64687	0	166.17	39.8781	736.479	21.6461	69.6475	6.60681	atypical1067	52.7694	2.2817	145.935	7.45778	408.431	14.4351		atypical1067	66.0969	0.593192	28.1261	4.90118	83.8448	0.465816
atypical1069	6.63286	1.07302	204.469	1.18354e-09	618.419	26.2057	133.842	7.80805	atypical1069	175.616	7.29057	246.593	7.68905	618.054	4.70574		atypical1069	121.662	3.39553	65.3715	3.26841	62.9489	0.511483
atypical2016	5.2183	0.30102	348.716	49.2069	762.112	19.2064	99.7849	5.73621	atypical2016	83.1348	4.36709	68.7225	2.46121	641.595	17.5911		atypical2016	80.5342	0.774239	47.0555	6.02994	168.867	1.42776
atypical2017	6.94661	0.232521	299.155	49.9587	640.121	14.914	80.7203	7.20665	atypical2017	123.744	6.5658	65.2176	2.94687	495.311	14.9146		atypical2017	50.6714	1.44824	21.7337	3.15964	132.668	1.71637
atypical2029	7.82001	0.650959	323.636	41.7596	1104.06	21.4389	88.3017	5.48644	atypical2029	138.632	6.85537	98.5272	2.72064	454.359	9.16094		atypical2029	101.961	0.805444	47.7669	2.48213	157.037	1.53667
atypical2038	33.5453	2.16629	194.208	22.8019	635.426	11.0324	153.652	11.9965	atypical2038	229.516	9.38508	480.899	25.7862	349.508	6.71498		atypical2038	310.044	3.90299	21.8223	3.00365	85.3613	0.592165
atypical2040	10.6504	0.374222	307.384	35.1887	798.623	18.3161	85.8282	4.97829	atypical2040	160.424	5.27022	82.4936	2.14899	802.729	15.206		atypical2040	88.5733	1.12167	80.1272	5.39904	188.344	1.63595
atypical2042	13.9379	0.413025	281.176	30.1251	565.636	8.25839	74.4216	3.23931	atypical2042	123.134	5.39583	74.0388	1.95009	612.956	8.90556		atypical2042	94.3192	0.450238	41.1218	4.78626	138.266	1.10239
atypical2051	6.55043	0.28743	335.949	38.5719	711.692	12.4565	90.296	6.31204	atypical2051	94.3343	3.58794	100.948	4.26943	593.395	11.0873		atypical2051	81.9221	0.885375	28.7056	3.55863	86.9672	0.984526
atypical2053	20.4486	0.495593	197.996	40.0316	495.792	20.435	71.0449	7.57234	atypical2053	173.478	11.7799	173.801	5.35728	435.407	17.5046		atypical2053	134.211	1.18262	18.9688	1.48633	65.7332	1.1652
atypical2059	10.1535	0.528928	295.149	55.8559	484.194	17.2377	56.6659	6.11812	atypical2059	179.102	8.70026	112.903	3.46967	502.936	11.4879		atypical2059	72.8714	0.749475	51.2223	4.83657	83.6075	0.801005
atypical2060	9.86644	0.37065	300.748	48.8361	640.001	19.4417	77.8681	6.2707	atypical2060	175.605	8.44863	74.7805	2.07268	653.181	15.3709		atypical2060	57.9638	0.547991	30.9608	3.49585	91.8088	1.00929
atypical2061	11.7668	0.0292703	289.55	41.992	987.228	28.949	85.8003	5.60354	atypical2061	48.2274	3.28701	141.105	2.97678	596.513	17.3243		atypical2061	64.3256	0.426673	31.1258	5.34837	109.537	0.910575
atypical2070	7.35808	0.366894	270.983	28.1791	303.908	4.45281	74.0157	4.02323	atypical2070	250.662	10.5856	61.4035	1.52925	510.055	9.57425		atypical2070	89.25	0.690931	35.3177	2.1868	81.341	0.902888
classical1002	86.8413	6.97313	58.272	10.4533	97.0778	1.76247	306.703	54.4668	classical1002	327.611	40.8978	750.709	60.3687	65.176	3.2727		classical1002	524.871	9.43397	13.3989	0.537055	30.1714	0.395325
classical1023	138.404	6.47011	64.8511	6.63499	108.119	1.94837	286.254	24.1279	classical1023	295.059	15.3044	643.604	34.994	83.56	2.1193		classical1023	354.22	6.4274	16.0225	0.473879	23.8244	0.117928
classical1030	124.637	6.58086	85.4999	10.8404	353.878	5.78717	289.44	29.6839	classical1030	375.857	23.9626	261.187	12.8947	90.7075	1.73843		classical1030	190.609	3.24539	16.6632	0.164662	58.1727	0.566821
classical1042	120.448	5.44152	93.0214	10.0555	211.365	4.33609	276.24	22.2415	classical1042	478.508	22.2897	615.758	33.0612	97.3426	1.50231		classical1042	282.35	3.28646	13.623	0.34013	37.4406	0.197348
classical1055	94.822	5.42308	78.8522	5.84224	102.423	0.944502	333.033	25.8592	classical1055	306.121	12.4523	709.751	31.2931	88.4187	1.14862		classical1055	507.675	7.41078	20.7775	0.31287	26.2359	0.181678
classical1056	93.2686	6.47968	100.19	7.65271	65.0578	1.43511	239.462	21.889	classical1056	271.34	13.126	404.493	18.6445	117.246	1.82609		classical1056	293.062	5.76095	9.07967	0.528803	48.5938	0.670814
classical1067	117.577	4.90378	58.8422	4.75193	96.199	1.30833	287.383	18.1388	classical1067	384.124	14.5733	845.412	42.0261	66.7372	1.14146		classical1067	399.646	4.9731	21.2447	0.639969	29.1505	0.0546178
classical1069	153.175	7.66279	44.9803	3.43529	95.4769	1.88009	332.007	26.4622	classical1069	379.954	23.1899	659.555	45.2379	63.513	1.8635		classical1069	448.176	6.77646	11.1718	0.0353986	16.1005	0.0998705
classical2016	141.464	9.38924	52.6919	5.95359	187.991	5.36548	232.963	24.4321	classical2016	413.273	27.8043	440.43	19.0062	96.5725	2.85024		classical2016	368.347	4.71003	9.74647	0.153076	48.2728	0.329809
classical2017	187.62	9.79816	77.8179	7.11564	354.844	4.7477	222.849	20.6236	classical2017	398.04	27.1354	250.376	9.69552	74.9751	1.29296		classical2017	405.633	4.65075	9.65797	0.0352037	73.2359	0.699157
classical2029	127.898	8.72745	125.084	15.7031	127.146	2.69865	218.887	19.0496	classical2029	398.272	22.9657	298.931	15.6808	162.638	4.23109		classical2029	278.878	4.20261	6.62826	0.142464	83.0323	0.469572
classical2038	115.485	5.64888	41.5504	2.83617	184.825	2.42502	231.425	20.482	classical2038	597.125	34.1174	708.665	42.5997	18.0524	0.470992		classical2038	754.015	12.4416	11.3216	0.0544608	31.7413	0.173592
classical2040	140.679	6.79375	72.8517	7.38061	262.299	6.47946	269.629	23.0071	classical2040	622.112	32.2766	544.682	28.236	90.9846	1.64931		classical2040	642.365	9.46132	12.763	0.159813	40.0328	0.301507
classical2042	161.348	9.25907	79.5065	7.01181	117.566	1.71324	207.345	20.797	classical2042	522.809	33.9105	329.344	13.5529	139.253	2.32906		classical2042	253.6	3.4253	10.7936	0.132336	52.3047	0.434421
classical2051	89.7481	5.92401	80.7774	7.21077	95.3949	1.59238	272.615	20.9567	classical2051	498.289	22.0837	689.607	37.4934	30.6096	0.620732		classical2051	642.205	8.25498	15.7838	0.0522686	20.3331	0.11436
classical2053	105.679	4.89426	67.4245	9.028	214.401	3.82004	234.677	18.6748	classical2053	524.068	26.4687	849.706	54.7059	90.7207	1.64772		classical2053	494.141	7.42186	10.6654	0.0511368	49.0489	0.33115
classical2059	155.681	10.0947	69.5853	6.80576	131.22	2.20243	282.542	25.3645	classical2059	520.113	31.8226	402.066	20.5186	45.4097	1.01805		classical2059	265.565	4.19472	7.96917	0.106849	28.282	0.262424
classical2060	78.256	5.52054	166.965	16.2488	133.279	2.41808	191.954	14.8024	classical2060	495.984	33.2483	201.344	7.24862	227.068	4.63755		classical2060	250.192	2.95401	11.0869	0.1692	55.2702	0.518905
classical2061	166.77	8.00732	79.0126	9.33932	112.267	2.19482	274.486	25.3006	classical2061	372.715	18.3624	378.812	16.4913	113.302	2.17779		classical2061	374.671	5.13029	14.2766	0.165655	83.2103	0.675941
classical2070	139.237	0	71.5089	11.735	237.052	5.90483	238.823	23.5106	classical2070	507.608	49.1026	245.832	31.8729	129.389	0.352215		classical2070	239.804	2.39271	10.5642	0.044435	39.2973	0.0561963
naive1002	106.894	5.40215	39.9845	3.3211	84.1703	2.80224	187.458	27.0434	naive1002	320.42	29.8275	1254.07	70.4273	52.5606	0.544989		naive1002	566.209	7.72144	17.8745	0.273681	16.5776	0
naive1023	59.9081	0	104.126	36.4626	170.347	4.04486	235.998	29.8005	naive1023	206.227	11.8913	914.646	35.2698	67.0126	0.942301		naive1023	264.455	5.37805	18.459	0.705786	24.5861	0
naive1030	93.6749	5.25895	117.655	14.8006	535.48	11.2986	269.147	23.6345	naive1030	368.863	20.4867	546.668	28.0372	80.6862	1.98072		naive1030	179.071	2.47741	12.3105	0.295647	53.061	0.406687
naive1042	94.9141	4.36233	102.463	9.5303	215.522	4.34176	282.068	20.4283	naive1042	384.167	20.6957	720.388	40.9907	79.1337	1.37721		naive1042	273.785	3.41611	13.023	0.336321	29.5802	0.124626
naive1055	94.6224	4.70032	118.533	9.57048	177.265	1.82271	333.155	26.3597	naive1055	279.55	13.1193	740.251	37.3795	89.7936	1.12392		naive1055	400.032	5.31863	12.6471	0.31293	32.698	0.107781
naive1056	74.9969	3.24415	126.515	15.6319	247.196	3.45051	234.231	19.4973	naive1056	256.704	11.1659	471.515	23.2743	139.357	2.07802		naive1056	293.287	3.66654	12.8168	0.39236	62.6855	0.554008
naive1067	81.1236	3.52636	45.8465	2.99334	145.618	1.52746	258.751	15.6669	naive1067	403.745	12.9704	993.186	44.9825	20.3855	0.272052		naive1067	452.276	4.30969	10.519	0.0675136	13.3269	0.0257202
naive1069	81.2643	5.04545	45.9197	4.74865	96.4353	2.05906	356.424	26.4389	naive1069	330.407	26.8263	1062.32	84.9853	19.6476	0.380732		naive1069	546.103	9.51593	9.87897	0.0534458	12.8446	0.0332402
naive2016	84.921	4.67248	100.481	12.7797	230.824	4.73121	231.436	18.7901	naive2016	231.78	15.6209	823.138	41.83	118.648	2.59793		naive2016	377.607	5.44887	15.8129	0.427139	85.3613	0.477297
naive2017	34.4354	3.25295	153.398	18.8527	274.342	5.60879	214.529	20.4208	naive2017	277.876	19.1168	374.092	22.5627	152.654	4.84331		naive2017	242.976	3.22409	12.9344	0.436707	38.0784	0.681994
naive2029	116.66	5.41997	159.859	20.1659	684.596	19.5956	182.234	16.6745	naive2029	370.649	22.5294	570.471	26.9088	119.733	2.98561		naive2029	332.433	3.9644	13.5683	0.291902	88.4745	0.71395
naive2038	126.702	6.11042	39.5729	2.94581	183.091	3.63165	241.51	25.3133	naive2038	450.106	22.9529	616.399	34.0198	25.3303	0.619362		naive2038	665.078	8.54986	13.517	0.0568573	25.9874	0.144572
naive2040	130.254	11.8644	50.55	9.3588	254.68	7.08047	308.172	27.2199	naive2040	588.607	45.1402	513.005	19.7207	81.2243	1.75321		naive2040	521.792	8.09538	16.1241	0.0767557	36.1103	0
naive2042	53.6427	5.24548	70.9785	4.27442	81.1996	1.41352	204.315	20.0431	naive2042	414.279	24.7169	563.999	24.578	51.0334	0.785894		naive2042	344.634	4.79565	17.398	0.498267	19.4283	0.195731
naive2051	85.2572	4.97606	49.8997	7.20333	58.4123	1.30445	279.739	99.8444	naive2051	266.053	23.1232	770.446	35.2153	10.3942	0.595559		naive2051	324.115	7.3477	11.2566	0	6.44281	0
naive2059	139.244	5.63224	52.1321	5.17367	147.83	2.5598	248.491	19.9706	naive2059	503.567	30.685	785.812	43.7784	21.9385	0.271943		naive2059	406.66	4.72296	11.0701	0.121876	12.847	0.0792145
naive2060	93.5017	4.40877	103.139	13.9043	139.138	2.76705	193.674	16.2277	naive2060	435.527	28.6188	433.997	24.2625	155.235	3.70692		naive2060	307.227	3.595	14.3373	0.235478	43.5014	0.434917
naive2061	73.0479	4.84521	85.8044	7.1191	601.95	9.20225	257.824	20.1527	naive2061	339.649	13.2556	1071.04	52.8076	104.407	1.56108		naive2061	401.048	4.05083	12.8276	0.328867	21.4752	0.140431
naive2070	91.3384	5.53939	99.0915	12.9359	381.966	9.17361	163.082	15.2762	naive2070	351.237	35.5724	459.449	29.1779	112.919	3.01362		naive2070	233.638	4.03586	17.9886	0.202361	26.2028	0.217678

## Sheet: Sheet2
Supplementary file 2B. Spearman correlation values of Microarray and qRT-­‐PCR expression data of 10 selected genes.
		Gene	Spearman	P-value
		IL4R	0.96	1.2e-34
		CCR7	0.94	1.1e-27
		FCRL5	0.94	4.2e-29
		CD200R1	0.92	5.1e-25
		ITGAX (CD11c)	0.9	1.2e-22
		CXCR5	0.89	3.8e-21
		FGR	0.87	1.6e-19
		ALOX5	0.85	9e-18
		LILRB2	0.84	9.1e-17
		CR1 (CD35)	0.82	2.2e-15

## Sheet: Sheet3
Supplementary file 2C. TaqMan primers and probes for qRT‐PCR expression data of 10 selected and 3 housekeeping genes.
Gene	GeneChip probe-set	QPCR Vendor ID	Purpose	Ref Seq	Exon boundary	Assay location	Amplicon length
ALOX5	16704375	Hs01095330_m1	Validation	NM_000698	6-7	939	61
CCR7	16844381	Hs01013469_m1	Validation	NM_001838	2-3	132	58
CD200R1	16957433	Hs00793597_m1	Validation	NM_138940	1-2	297	105
CR1	16676819	Hs00559348_m1	Validation	NM_00573	33-34	5680	76
CXCR5	16732037	Hs00173527_m1	Validation	NM_001716	2-2	2276	73
FCRL5	16694886	Hs01070204_m1	Validation	NM_00195388	15-16	2962	107
FGR	16684056	Hs00178340_m1	Validation	NM_001042729	5-6	636	61
IL4R	16817254	Hs00166237_m1	Validation	NM_000418	4-5	473	70
ITGAX	16818272	Hs00174217_m1	Validation	NM_000887	5-6	498	119
LILRB2	16875414	Hs00275975_m1	Validation	NM_001080978	14-14	2191	82
TRMU	16931400	Hs00215954_m1	Reference	NM_018006	3-4	722	100
UBE4A	16731822	Hs01083625_m1	Reference	NM_004788	18-19	3072	128
KDM5A	16759814	Hs00231908_m1	Reference	NM_001042603	4-5	903	103
