# Supplementary material for: Malaria-associated atypical memory B cells exhibit markedly reduced B cell receptor signaling and effector function
Source: eLife. 2015 May 8;4:e07218. doi: 10.7554/eLife.07218 (PMC4444601; doi:10.7554/eLife.07218)
Supplement: Supplementary file 3. — Antibodies used in flow cytometry analysis. DOI: http://dx.doi.org/10.7554/eLife.07218.015 [file elife07218s003.xlsx]

## Sheet: Sheet1
Supplementary file 3. Antibodies used in flow cytometry analysis.
	target	Format	clone	brand
mouse	human CD10	APC	CB-CALLA,	eBioscience
mouse	human CD10	BV510	HI10a	biolegend
mouse	human CD19	PERCP-Cy5.5	SJ25C1	eBioscience
mouse	human CD20	APC-H7	L27	BD Biosciences
mouse	human CD21	PE	HB5	eBioscience
mouse	human CD21	PE-Cy5	B-ly4	BD Biosciences
mouse	human CD27	BV421	M-T271	biolegend
mouse	human CD27	APC	O323	BD Biosciences
mouse	human CD43	APC	10G7	biolegend
mouse	human FcRL4	PE	413D12	Biolegend
mouse	human FcRL4	biotinylated	10E6	Randal Davis lab
mouse	human FcRL5	PE	509f6	biolegend
mouse	human FcRL5	biotinylated	2B4a	Randal Davis lab
mouse	human FcγR2b	AF-674	2B6	Macrogenics
mouse	human IgG	FITC	G20-193	BD Biosciences
mouse	human IgM	BV510	MHM-88	biolegend
mouse	human phospho-BLNK (pY84)	PE	J117-1278	BD Biosciences
rabbit	mouse Phospho-PI3 Kinase p85 (Y458)/p55 (Y199)	uncongugated	Polyclonal	Cell Signaling
mouse	human phospho-PLCγ2 (Y759)	AF-674	K86-689.37	BD Biosciences
rabbit	human Phospho-Zap-70 (Y319)/Syk (Y352)	uncongugated	65E4	Cell Signaling
goat	rabbit IgG	AF-488	Polyclonal	Jackson ImmunoResearch
